# Supplementary material for: Therapeutic Potential of Bipolar Androgen Therapy for Castration-Resistant Prostate Cancer: In Vitro and In Vivo Studies
Source: Biomedicines. 2024 Jan 15;12(1):181. doi: 10.3390/biomedicines12010181 (PMC10813541; doi:10.3390/biomedicines12010181)
Supplement: Supplementary file 1 [file biomedicines-12-00181-s001.zip]

Archive with 1 entries (1 files):
- biomedicines-2821681-supplementary.pdf
